# Supplementary material for: Altered Umbilical Cord Blood Nutrient Levels, Placental Cell Turnover and Transporter Expression in Human Term Pregnancies Conceived by Intracytoplasmic Sperm Injection (ICSI)
Source: Nutrients. 2021 Jul 28;13(8):2587. doi: 10.3390/nu13082587 (PMC8399441; doi:10.3390/nu13082587)
Supplement: Supplementary file 1 [file nutrients-13-02587-s001.zip]

Archive with 1 entries (1 files):
- nutrients-1260978-supplementary.pdf
